# Supplementary material for: Vaccine Inoculation Route Modulates Early Immunity and Consequently Antigen-Specific Immune Response
Source: Front Immunol. 2021 Apr 20;12:645210. doi: 10.3389/fimmu.2021.645210 (PMC8093451; doi:10.3389/fimmu.2021.645210)
Supplement: Supplementary Table 3 — Dataset of innate immune response [file Table_2.xlsx]

## Sheet: SupplementaryTable3
Parameters	ID_CBD014	ID_BV172	ID_CG514	ID_BW818	ID_BX698	ID_BX397	SC_BW050	SC_BV273	SC_BY326	SC_BV278	SC_BX883	SC_CBD020	IM_BU628	IM_BX084	IM_CBA006	IM_CE824	IM_BW045	IM_CA205
Cell_BD_Granulocytes	5.35883	5.08684	3.6176	6.55614	1.71929	1.4452	1.74963	5.24113	4.27792	2.1567	7.20154	4.3613	4.86774	2.93733	3.95188	6.2491	12.0343	12.3044
Cell_BD_Classical Monocytes	1.00793	3.1592	3.90933	2.74657	1.6714	1.13784	2.90556	1.66688	3.18819	2.07347	6.74617	3.2475	2.74376	2.09271	1.59614	2.64495	1.85591	2.67985
Cell_BD_Transitory Monocytes	3.86049	7.68218	9.90617	4.97671	3.38975	3.8813	2.1499	4.28013	4.33613	8.13629	10.0671	7.0179	20.6829	5.23835	6.76548	8.63924	4.65844	7.87341
Cell_BD_Non Conventional Monocytes	0.613083	1.23975	2.38947	0.724789	0.872179	0.668377	1.16622	1.03568	1.24949	0.792933	1.73121	0.786202	1.13891	0.852517	0.805332	1.34961	0.953725	0.924392
Cell_BD_pDCs	2.22741	2.43807	2.97653	0.915847	3.57904	1.22867	3.23709	1.5896	2.15287	1.29928	2.77076	3.70073	2.54388	3.89846	1.17417	1.73824	1.11779	0.449889
Cell_BD_CD14+ MDSCs	17.5773	118.18	37.0626	61.9633	8.07328	5.36354	7.33312	17.8215	31.1635	7.13251	51.6235	62.2271	13.9764	4.58871	9.93955	20.007	19.6071	65.9874
Cell_BD_Lin- MDSCs	37.7103	12.8048	164.081	46.2599	12.6963	2.97537	15.0808	63.6638	21.4764	5.59933	9.19228	264.535	23.343	14.355	22.4369	61.9371	17.8076	61.466
Cell_BD_CD33+ DCs	0.261464	0.351863	0.632571	0.371177	0.716924	1.2216	1.16483	0.463384	0.546523	0.23254	1.46799	0.406389	0.29032	0.734466	0.238223	0.576357	0.425439	0.177071
Cell_BD_CD33- DCs	0.323122	1.21395	0.991361	1.07746	1.34697	0.919686	0.936581	1.31255	1.40282	0.919362	1.9053	3.90332	0.711769	1.70307	1.35127	0.39611	0.798643	0.641962
Cell_BD_Basophils	0.394368	0.72442	0.985379	0.348394	0.634246	0.903649	0.556277	1.06222	2.60137	0.53029	0.680558	0.531893	0.350819	0.492828	0.296095	0.387349	0.897582	0.780245
Cell_BD_T CD4 Lymphocytes	0.344637	0.418943	0.734309	0.503809	0.514598	0.486815	0.863494	0.996054	0.557331	0.924732	0.849581	0.668611	1.55925	0.635851	0.891183	0.283757	0.63841	0.520231
Cell_BD_T CD8 Lymphocytes	0.29067	0.402025	0.746302	0.493615	0.453983	0.547006	0.871236	0.995125	0.771214	0.760626	0.881674	0.666895	1.66266	0.589028	0.659444	0.264333	0.626547	0.642584
Cell_BD_B Lymphocytes	0.532081	0.437194	0.60542	0.576684	0.564016	1.31	1.10555	1.16955	0.709993	1.02242	0.574509	0.895742	1.1825	0.88553	0.720156	0.299135	0.90503	0.475737
Cell_BD_NK Cells	0.25106	0.50915	0.846042	0.594066	0.649302	0.728901	0.782833	0.475019	1.11873	0.47307	0.982091	0.594446	0.601689	0.270221	0.266143	0.534289	0.263503	1.07209
Cell_BD_Remaining Cells	0.669339	1.02569	1.68715	0.937717	0.918656	7.21341	1.07739	1.06991	1.16099	2.67537	0.496068	20.8873	3.45757	1.49603	4.24961	0.672798	4.14371	1.27914
Transcriptomics_BD_ABCC5	0.506173	0.405385	0.629376	0.412871	0.189477	0.716688	1.01546	0.789618	0.707108	0.747733	1.44648	0.683207	0.905758	0.577913	0.976995	0.652535	0.65731	0.711115
Transcriptomics_BD_ABHD15	0.910247	0.803398	0.88273	0.762314	0.818188	0.830943	1.1106	0.967062	1.02778	0.793859	0.941331	0.677947	1.07703	0.667617	0.774208	0.749143	0.618279	0.615707
Transcriptomics_BD_ABLIM1	0.490592	0.38335	0.544881	0.543133	0.49163	0.718604	0.986163	0.916811	0.459067	0.839229	0.5356	0.704623	0.47976	0.612303	0.906523	0.414919	0.490247	0.549504
Transcriptomics_BD_ACCS	0.802824	0.818129	0.704194	0.714182	0.823668	0.905216	1.15075	0.774784	0.714228	1.00434	0.85266	0.858048	0.715383	0.680464	0.903733	0.73271	0.788568	0.603703
Transcriptomics_BD_ACO1	0.638748	0.556752	0.779818	0.598521	0.529005	0.754197	1.21542	0.691336	0.793802	1.03046	1.03491	1.05607	0.989973	0.656013	0.67622	0.894009	0.656126	0.726794
Transcriptomics_BD_ACYP1	0.687051	0.486177	0.367126	0.419687	0.259466	0.64668	0.830532	0.523655	0.457672	0.753279	0.772227	0.519829	0.660827	0.671094	0.638217	0.817136	0.513573	0.456907
Transcriptomics_BD_AGPAT5	0.781818	0.634482	0.836824	0.738494	0.633502	0.758724	0.99196	0.648608	0.733042	0.974308	0.926991	0.800545	0.588861	0.76338	0.602045	0.83713	0.712266	0.651508
Transcriptomics_BD_ALDOC	0.47928	0.493534	0.485243	0.604329	0.406675	0.637971	0.738617	0.775185	0.467014	0.878001	0.753558	0.57317	0.65573	0.574685	0.350094	0.42931	0.446941	0.39082
Transcriptomics_BD_AMOT	0.770269	0.715786	0.677096	0.701074	0.637766	0.954855	1.10923	0.810443	0.733276	0.95659	0.912904	0.636804	0.749994	0.590904	0.624086	0.846293	0.646118	0.636301
Transcriptomics_BD_ANKRD35	0.536912	0.371097	0.413106	0.546729	0.375666	0.842753	0.910162	0.574511	0.444179	0.970176	0.968682	0.688389	0.419943	0.511394	0.462358	0.468535	0.340587	0.315112
Transcriptomics_BD_ASMTL	0.705488	0.745871	0.877352	0.933443	0.889395	0.832229	0.922538	0.956067	0.781119	1.0001	0.959311	1.00498	0.616951	0.807099	0.7707	0.701945	0.905198	0.698665
Transcriptomics_BD_ATPGD1	0.672504	0.617221	0.592458	0.561431	0.497674	0.779093	0.81818	0.712189	0.565099	1.08651	0.882004	0.690399	0.55841	0.614951	0.590609	0.859642	0.646781	0.531228
Transcriptomics_BD_BCL11B	0.30448	0.14405	0.322402	0.259115	0.128406	0.631921	0.642436	0.364284	0.235389	0.553764	0.297005	0.308798	0.598537	0.335508	0.36772	0.281979	0.265824	0.233805
Transcriptomics_BD_BTBD11	0.379097	0.264923	0.44297	0.419932	0.231021	0.812646	0.88385	0.454405	0.422455	0.805405	0.665776	0.602538	0.399933	0.365914	0.386752	0.433073	0.405942	0.343427
Transcriptomics_BD_BTLA	0.681959	0.530714	0.537392	0.523543	0.329612	0.733735	1.03104	0.683479	0.690606	0.893849	0.63741	0.78118	0.665253	0.605736	0.57094	0.657561	0.544401	0.420212
Transcriptomics_BD_C12ORF4	0.8762	0.782907	0.853163	0.825609	0.763281	0.826162	1.14888	0.940346	0.94847	0.948717	1.1486	1.04188	1.29051	0.980165	0.734463	0.840809	0.903467	0.984997
Transcriptomics_BD_C13ORF15	0.272849	0.232297	0.293142	0.295239	0.151947	0.598927	0.653062	0.29967	0.416101	0.473075	0.455099	0.433199	0.238319	0.290659	0.335366	0.32091	0.271733	0.27176
Transcriptomics_BD_C17ORF101	1.78407	2.08701	1.44038	1.78663	1.16561	1.16887	1.19501	1.62172	2.22624	1.33422	2.3329	2.46809	1.56546	1.21201	1.96145	2.7056	1.51001	1.75991
Transcriptomics_BD_C17ORF63	0.476827	0.472136	0.523509	0.536007	0.349996	0.874156	1.00679	0.812542	0.483427	0.818075	0.702342	0.762927	0.463441	0.640929	0.72488	0.835201	0.554013	0.477312
Transcriptomics_BD_C19ORF60	0.480372	0.433757	0.369982	0.443904	0.307787	1.01058	0.950487	0.528445	0.802869	0.897067	1.01053	1.05814	0.619376	0.44514	0.518591	0.61826	0.497553	0.425008
Transcriptomics_BD_C20ORF195	0.679536	0.644884	0.740782	0.828398	0.64388	0.856697	0.890011	0.656105	0.746612	0.873811	0.796683	0.790575	0.375414	0.714916	0.748768	0.715832	0.717718	0.607072
Transcriptomics_BD_C21ORF59	0.912192	0.911094	0.754453	0.721702	0.756687	0.890429	0.994544	0.829537	0.754372	1.13092	0.992902	0.983643	0.496339	0.783433	1.02384	1.09749	0.762908	0.874221
Transcriptomics_BD_C21ORF59	0.68405	0.687944	0.709487	0.647313	0.543327	0.85556	0.841688	0.858179	0.759799	0.998906	0.776049	0.716506	0.385745	0.671901	0.827495	0.732683	0.69809	0.532576
Transcriptomics_BD_C2ORF29	0.260717	0.454337	0.309041	0.432927	0.508202	0.847575	0.996567	0.476747	0.584879	1.0366	0.437054	0.578911	0.357578	0.441343	0.400468	0.459676	0.33635	0.334223
Transcriptomics_BD_C3ORF54	0.520287	0.313385	0.450577	0.348791	0.310627	0.75916	0.931256	0.424765	0.488855	0.719481	0.600332	0.660418	0.477974	0.475702	0.545386	0.427481	0.357842	0.322683
Transcriptomics_BD_C5AR1	3.1549	4.16175	2.08471	3.98924	0.923039	1.98115	1.80514	2.73844	4.36914	2.99999	5.65252	3.63574	3.33829	2.15001	5.02735	7.18363	3.42828	3.47242
Transcriptomics_BD_CCDC115	0.465276	0.40175	0.471247	0.453538	0.349909	0.783232	1.19772	0.77212	0.92813	1.0929	0.935827	0.777232	0.680086	0.43792	0.606419	0.640708	0.468704	0.479267
Transcriptomics_BD_CCDC92	0.635852	0.64434	0.644599	0.806096	0.53422	0.801678	0.864101	0.655769	0.583745	0.813399	0.946913	0.839632	0.4173	0.702796	0.644749	0.696893	0.650762	0.43466
Transcriptomics_BD_CCL5	0.341035	0.48783	0.195624	0.379886	0.205881	0.590336	1.11505	0.494641	0.527173	0.488246	1.1158	0.681041	0.256472	0.234623	0.317914	0.723654	0.241771	0.367138
Transcriptomics_BD_CCND1	0.705636	0.621916	0.584836	0.692182	0.5393	0.891588	1.20183	0.580981	0.568682	0.696019	0.825939	0.761376	0.866585	0.789585	0.921888	0.634717	0.621132	0.472049
Transcriptomics_BD_CCND2	0.573895	0.391775	0.51783	0.51907	0.434444	0.879794	0.91708	0.622949	0.621352	0.821671	0.819857	0.598321	0.921614	0.610403	0.615645	0.439011	0.446469	0.482052
Transcriptomics_BD_CCR7	0.523798	0.502254	0.472789	0.564781	0.342256	0.590222	0.602868	0.523299	0.318923	0.762183	0.587264	0.52597	0.313843	0.515136	0.409501	0.303515	0.438124	0.31528
Transcriptomics_BD_CD24	0.491514	0.162788	0.520127	0.295097	0.182883	0.709961	1.09574	0.536262	0.653645	0.623904	0.451895	0.542619	1.04813	0.836815	0.608065	0.407739	0.475497	0.393247
Transcriptomics_BD_CD2BP2	0.683414	0.606302	0.564732	0.739801	0.462815	0.767762	1.15466	0.833956	0.897134	1.108	1.12275	1.06808	1.071	0.809623	0.986808	0.895637	0.707134	0.681165
Transcriptomics_BD_CD79A	0.701471	0.39536	0.397763	0.502953	0.468158	0.857821	1.09416	0.713464	0.650591	1.00389	0.535555	0.687862	0.434918	0.60107	0.553596	0.40378	0.472766	0.398052
Transcriptomics_BD_CD79B	0.524778	0.367286	0.395379	0.261192	0.288882	0.631472	0.76821	0.561885	0.401154	0.735689	0.374076	0.7135	0.196334	0.594009	0.386741	0.389273	0.362292	0.262989
Transcriptomics_BD_CD79B	0.636525	0.483222	0.390263	0.419279	0.272816	0.679933	0.663783	0.587895	0.438759	0.671319	0.401393	0.826485	0.087222	0.516148	0.436835	0.420516	0.452287	0.30785
Transcriptomics_BD_CD84	0.379894	0.249152	0.541013	0.397918	0.184978	0.740098	0.764492	0.504646	0.41517	0.656959	0.65701	0.538419	0.887953	0.488355	0.418857	0.514455	0.394629	0.395218
Transcriptomics_BD_CD8A	0.272332	0.30047	0.306738	0.32824	0.183646	0.883793	0.918913	0.435955	0.586102	0.582028	0.402081	0.549635	0.295434	0.275936	0.316324	0.415359	0.245447	0.353852
Transcriptomics_BD_CD8A	0.345177	0.297782	0.33641	0.304805	0.153334	0.70947	0.797812	0.39693	0.5022	0.691518	0.523518	0.511405	0.301384	0.267234	0.301369	0.390479	0.243066	0.308516
Transcriptomics_BD_CD96	0.523491	0.517133	0.650497	0.615431	0.483614	0.960249	0.866551	0.771121	0.687494	0.842118	0.796548	0.666238	0.623711	0.466133	0.420668	0.468846	0.435883	0.428952
Transcriptomics_BD_CDKN2C	0.651095	0.480613	0.527615	0.616246	0.508919	0.777953	0.731563	0.650074	0.591048	0.665672	0.633019	0.624647	0.559224	0.657596	0.728446	0.726006	0.529255	0.495823
Transcriptomics_BD_CENPK	0.535135	0.295803	0.534174	0.451069	0.395241	0.853515	0.932912	0.592113	0.647479	0.882169	0.658537	0.515968	1.09348	0.432824	0.371482	0.379493	0.459122	0.403695
Transcriptomics_BD_CLYBL	0.489953	0.316314	0.450656	0.597161	0.334691	0.911095	0.917753	0.718298	0.533038	0.882146	0.774898	0.60575	0.770589	0.612275	0.54822	0.603858	0.472816	0.424029
Transcriptomics_BD_CLYBL	0.680123	0.533094	0.608479	0.643869	0.458497	1.04671	0.988594	0.675486	0.706468	0.933325	0.805877	0.650454	1.1912	0.767151	0.628913	0.617104	0.593275	0.593185
Transcriptomics_BD_CRY1	0.595258	0.478626	0.660786	0.620147	0.495468	0.849585	0.897019	0.664993	0.536045	1.0603	0.884536	0.697465	0.612673	0.55097	0.517611	0.570658	0.547536	0.474442
Transcriptomics_BD_DBNDD2	0.498472	0.402247	0.407519	0.614051	0.329537	0.816978	1.0737	0.561406	0.673649	0.852609	0.806395	0.872003	0.532075	0.480832	0.524856	0.603878	0.478476	0.450068
Transcriptomics_BD_DCTPP1	0.665028	0.586693	0.599148	0.494928	0.569801	0.652855	1.05576	0.855185	0.767196	0.955097	0.973357	0.905939	1.06708	0.718748	0.681554	0.630517	0.648213	0.723731
Transcriptomics_BD_DCUN1D4	0.896001	0.743089	0.813819	0.775068	0.621145	0.792317	1.0429	0.656261	0.646656	0.819361	0.854018	0.79515	1.17921	0.929284	1.12665	1.09404	0.912188	0.846411
Transcriptomics_BD_DDT	0.357152	0.221476	0.303184	0.269683	0.24281	0.693538	0.829059	0.441496	0.438578	0.732333	0.487438	0.75131	0.273673	0.350201	0.534169	0.327626	0.282363	0.25077
Transcriptomics_BD_DDX11	0.751163	0.764079	0.786772	0.851195	0.601027	0.799773	0.890106	0.674375	1.05392	0.961347	0.832482	0.965924	1.05763	0.80806	0.637136	0.879136	0.848593	0.67946
Transcriptomics_BD_DENND2D	0.429533	0.483963	0.476271	0.57223	0.212263	0.631439	0.855589	0.594154	0.571654	0.745441	0.777876	0.595307	0.276134	0.411259	0.419745	0.73431	0.390563	0.347984
Transcriptomics_BD_DNAJA4	0.438842	0.488601	0.590473	0.459425	0.35813	0.810534	1.10477	0.517225	0.513978	0.766491	0.864451	0.511953	0.312795	0.551733	0.418915	0.463756	0.445554	0.513937
Transcriptomics_BD_DYSF	23.213	33.7769	10.56	31.9246	1.09316	2.59438	8.17222	11.4211	11.3484	9.62062	36.5996	13.8772	29.7207	16.0461	20.6125	36.5439	36.0327	35.3807
Transcriptomics_BD_ECGF1	3.94947	4.36498	2.71737	2.95361	1.43026	1.86905	4.00124	2.18056	1.58324	3.38	4.06506	3.96426	3.07818	3.4567	5.17438	6.19176	4.2069	3.33988
Transcriptomics_BD_ENDOG	0.756403	0.651803	0.566632	0.667489	0.641104	0.857357	1.00907	0.66738	0.740087	1.11413	0.99478	1.07601	0.325626	0.620984	0.600789	0.628516	0.699029	0.538523
Transcriptomics_BD_EOMES	0.28602	0.201035	0.401693	0.364897	0.159267	0.611881	0.832602	0.338688	0.376799	0.452955	0.435996	0.304645	0.742552	0.357016	0.425996	0.590564	0.24699	0.359824
Transcriptomics_BD_FAM119B	0.802796	0.517105	0.710112	0.61977	0.416356	0.964682	1.04467	0.718541	0.792167	0.748478	0.896843	0.671076	0.933241	0.71789	0.612706	0.695388	0.560022	0.561178
Transcriptomics_BD_FAM134B	0.657908	0.49666	0.480583	0.574707	0.452102	0.697104	0.80627	0.605186	0.44256	0.859235	0.730371	0.657926	0.378047	0.531678	0.56769	0.383382	0.476274	0.411344
Transcriptomics_BD_FAM184A	0.454481	0.468581	0.782249	0.592098	0.55102	0.715271	0.815364	0.557634	0.479349	0.767364	0.616879	0.596213	0.360173	0.528369	0.619884	0.539825	0.543593	0.448601
Transcriptomics_BD_FBL	0.498757	0.250043	0.338529	0.46245	0.210145	0.798916	1.32112	0.579597	0.611803	1.03161	0.888964	0.883654	0.605369	0.460497	0.306595	0.479438	0.394266	0.428914
Transcriptomics_BD_FBXL15	0.52215	0.52427	0.589282	0.57412	0.501363	0.896423	1.11407	0.593777	0.849669	0.926348	1.07278	0.845475	0.704886	0.585204	0.509011	0.8469	0.603847	0.556443
Transcriptomics_BD_FEN1	0.638471	0.605733	0.707083	0.568913	0.630154	0.865873	0.994306	0.655334	0.612506	0.829612	0.709259	0.58094	0.89014	0.789981	0.724029	0.938495	0.619214	0.565756
Transcriptomics_BD_FER1L5	0.512679	0.644265	0.689857	0.597135	0.402642	0.749813	0.737555	0.796656	0.436503	0.86754	0.759592	0.580968	0.34005	0.562601	0.522323	0.668647	0.580869	0.48929
Transcriptomics_BD_FHL2	0.519732	0.487455	0.618444	0.571281	0.411803	0.786751	1.36674	0.652037	0.757533	0.672118	0.889173	0.791749	0.525459	0.669027	0.696769	0.643366	0.513361	0.487597
Transcriptomics_BD_FOXD2	0.935863	0.770938	0.870463	0.838889	0.711381	0.842831	0.933021	0.663464	0.746505	0.882486	0.898816	0.762228	0.697384	0.722207	1.1676	0.884353	0.700809	0.687971
Transcriptomics_BD_GAPDHS	0.757417	0.583766	0.658597	0.747475	0.702709	0.849347	0.865394	0.895929	0.777474	0.861576	0.800973	0.718632	0.71339	0.851371	0.560835	0.408817	0.711101	0.526213
Transcriptomics_BD_GATA3	0.721491	0.64538	0.703257	0.797856	0.710068	0.814212	0.729306	0.702993	0.702151	0.805111	0.677582	0.601276	1.03289	0.909178	0.888363	0.768641	0.74634	0.644485
Transcriptomics_BD_GFI1	0.383661	0.341281	0.449074	0.309438	0.371275	0.714428	0.527069	0.330167	0.448689	0.600869	0.394923	0.307353	1.16713	0.403633	0.470957	0.600773	0.325085	0.342893
Transcriptomics_BD_GLO1	0.603939	0.394383	0.467027	0.42271	0.333989	0.893673	1.33865	0.634283	0.850111	0.991626	0.838639	0.80181	0.484876	0.495981	0.443363	0.69766	0.565573	0.49409
Transcriptomics_BD_GNG7	0.676185	0.49693	0.667628	0.502451	0.446708	0.833412	1.1368	0.598628	0.461325	0.698093	0.730301	0.840845	0.463078	0.815012	0.793757	0.508977	0.634234	0.420865
Transcriptomics_BD_GPHN	0.658973	0.67503	0.676933	0.596353	0.572244	0.871706	1.1289	0.87271	0.646842	0.857517	0.726131	0.751659	0.644216	0.76939	0.735546	0.728877	0.808715	0.651585
Transcriptomics_BD_GRAP	0.532771	0.229789	0.404182	0.329528	0.253223	0.672127	0.72644	0.487446	0.514008	0.758643	0.404226	0.495999	0.351036	0.389147	0.528829	0.318639	0.423105	0.282375
Transcriptomics_BD_HEATR1	0.503625	0.525114	0.49293	0.49504	0.338974	0.77989	0.935123	0.588767	0.471228	0.783705	0.491083	0.588325	0.957235	0.551141	0.569816	0.603876	0.440584	0.512047
Transcriptomics_BD_HEATR5B	0.596014	0.604469	0.668718	0.70315	0.471493	0.750456	0.894524	0.60251	0.612476	0.829672	0.780961	0.636524	0.922483	0.776245	0.878348	0.934636	0.646069	0.802804
Transcriptomics_BD_HERC5	21.1783	5.65645	10.7477	12.9449	4.92762	20.775	11.9015	6.03715	1.98346	38.2152	5.1755	7.8196	33.3336	21.9862	19.0286	13.7746	23.2573	16.3977
Transcriptomics_BD_HINT2	0.511952	0.410487	0.384861	0.527292	0.398305	0.887656	0.99285	0.574529	0.867211	0.859575	0.922002	0.938241	0.643271	0.550934	0.59409	0.566225	0.474448	0.395197
Transcriptomics_BD_HNRPA1P4	0.418672	0.470123	0.607404	0.384568	0.416884	0.710016	0.817823	0.759377	0.756281	0.962611	0.839806	0.628093	0.450371	0.375178	0.496369	0.495515	0.554196	0.52685
Transcriptomics_BD_HS,25318	0.510495	0.301398	0.607065	0.588131	0.336114	0.678759	1.17035	0.416339	0.472935	0.612835	0.92868	0.616524	0.715563	0.713365	1.53284	0.591705	0.585591	0.51331
Transcriptomics_BD_HS,512096	0.489228	0.338515	0.517043	0.456839	0.41759	0.641158	0.761937	0.5777	0.417178	0.690888	0.465441	0.450287	0.305974	0.493305	0.678634	0.412631	0.40602	0.303005
Transcriptomics_BD_HS,513000	0.724572	0.632388	0.789786	0.607423	0.58289	0.90191	1.00754	0.858007	0.692616	0.957859	0.800383	0.718209	1.09049	0.672521	0.808356	0.841323	0.657282	0.737967
Transcriptomics_BD_HS,534439	0.394324	0.182253	0.245566	0.34256	0.227982	0.55467	0.789652	0.440052	0.333721	0.586756	0.553571	0.507105	0.0997625	0.274476	0.341787	0.261208	0.221437	0.251747
Transcriptomics_BD_HS,546375	0.371422	0.160912	0.268627	0.326177	0.192221	0.529734	0.838999	0.42583	0.373269	0.77962	0.523759	0.571301	0.0796809	0.270905	0.375863	0.316408	0.277804	0.260582
Transcriptomics_BD_IFI6	14.2246	3.39537	4.03685	7.86654	4.42698	10.8817	5.3252	3.21195	1.37566	18.0896	6.0453	9.48453	8.13929	9.88239	13.1321	13.3384	9.85619	7.97097
Transcriptomics_BD_IFIT1	10.6848	5.52894	5.37683	6.71575	6.25246	12.4751	9.02082	4.58718	2.58285	10.8779	3.35158	9.768	25.2197	10.451	26.4983	3.51504	5.62893	6.32205
Transcriptomics_BD_IMPDH2	0.43212	0.306215	0.359052	0.503348	0.234489	0.805754	1.01763	0.503421	0.682607	0.805296	0.738316	0.723258	0.562815	0.475511	0.34825	0.426924	0.417942	0.401593
Transcriptomics_BD_ITK	0.312736	0.245399	0.478021	0.329447	0.179736	0.773975	0.803616	0.374241	0.470534	0.598526	0.385813	0.390114	0.318483	0.377887	0.369574	0.367096	0.340227	0.333427
Transcriptomics_BD_ITM2A	0.295817	0.156971	0.379113	0.277818	0.160529	0.792532	0.905905	0.48259	0.453934	0.75017	0.45207	0.62304	0.446724	0.320546	0.357863	0.297197	0.309134	0.299625
Transcriptomics_BD_KLHL25	0.764199	0.824841	0.756043	0.80069	0.820587	0.858323	1.08342	0.824	1.00638	1.05077	1.20911	0.95537	0.733542	0.979397	0.823544	0.858272	0.811894	0.943235
Transcriptomics_BD_KLRD1	0.452635	0.146041	0.360784	0.333244	0.143493	0.696338	0.829904	0.369547	0.433703	0.528769	0.616522	0.315306	1.85367	0.385042	0.370583	0.532373	0.243994	0.41409
Transcriptomics_BD_LIPT1	0.808408	0.635075	0.736823	0.669458	0.648156	0.776054	0.912731	0.75183	0.673088	0.844008	0.845452	0.642796	1.10962	0.696589	0.788614	0.727936	0.671117	0.559276
Transcriptomics_BD_LOC100129608	0.400507	0.494736	0.342704	0.417847	0.402012	0.98097	1.12013	0.634582	0.499128	0.735509	0.721472	0.788281	0.374208	0.388163	0.418068	0.633132	0.384086	0.446046
Transcriptomics_BD_LOC100130562	0.544777	0.476094	0.44087	0.503628	0.404845	0.716764	1.19022	0.630291	0.552197	1.06444	0.880381	0.947956	0.284594	0.477281	0.459275	0.550881	0.491715	0.625432
Transcriptomics_BD_LOC100132673	0.554592	0.586671	0.480286	0.560952	0.448596	0.965398	1.05439	0.699022	0.976227	0.900335	1.07303	0.926789	0.671908	0.527703	0.994186	0.866134	0.699735	0.960553
Transcriptomics_BD_LOC284167	0.848572	0.832614	0.66775	0.818111	0.669571	0.862158	0.887474	0.743783	1.03991	0.936007	0.960706	0.869406	0.511565	0.856875	0.710975	0.82535	0.610649	0.697041
Transcriptomics_BD_LOC285900	0.521461	0.437753	0.447803	0.475123	0.274948	0.874862	1.29735	0.624623	0.737185	0.753547	0.897219	0.736189	0.488698	0.420458	0.417218	0.637896	0.50903	0.554838
Transcriptomics_BD_LOC286444	0.395512	0.386508	0.368579	0.47982	0.265483	0.709519	1.20055	0.57288	0.524639	1.09363	0.914425	0.77221	0.230153	0.390089	0.384756	0.359224	0.338514	0.409057
Transcriptomics_BD_LOC347544	0.617989	0.367026	0.360938	0.458536	0.304858	0.919562	1.09445	0.365066	0.758924	0.799087	0.869613	0.826611	0.405485	0.421787	0.366287	0.53708	0.448685	0.499851
Transcriptomics_BD_LOC387867	0.571532	0.359113	0.386667	0.519427	0.246219	0.834941	1.17779	0.619414	0.883747	0.860014	0.90215	0.889132	0.56415	0.494054	0.414652	0.709842	0.519803	0.572582
Transcriptomics_BD_LOC387930	0.56355	0.596652	0.422196	0.495686	0.378534	0.946956	1.13511	0.488682	0.808757	0.864851	1.05861	0.898887	0.600996	0.461023	0.478409	0.852592	0.530873	0.636065
Transcriptomics_BD_LOC388275	0.373742	0.310307	0.422997	0.40458	0.453224	0.684848	0.795837	0.679581	0.569866	0.880521	0.794912	0.661628	0.387045	0.459983	0.287381	0.443372	0.489405	0.392919
Transcriptomics_BD_LOC388344	0.47764	0.318712	0.414151	0.425963	0.255302	0.979163	0.867426	0.423343	0.706593	0.892633	0.60607	0.774808	1.10246	0.38033	0.465475	0.483128	0.520897	0.524673
Transcriptomics_BD_LOC389141	0.686647	0.492492	0.406369	0.556567	0.331035	0.908225	1.16314	0.575223	0.824971	0.910942	1.01804	0.953761	0.675857	0.569284	0.704007	0.820615	0.568709	0.628313
Transcriptomics_BD_LOC440122	0.791535	0.830308	0.812036	0.732919	0.857339	0.896041	0.907867	0.968517	0.845007	0.797448	0.880476	0.8188	1.09369	0.764601	0.671781	0.877629	0.803141	0.941967
Transcriptomics_BD_LOC441506	0.504887	0.370773	0.391536	0.509174	0.237665	0.81084	1.23472	0.500977	0.921321	0.726737	0.931555	0.865604	0.407435	0.480881	0.51074	0.625013	0.464881	0.598613
Transcriptomics_BD_LOC441775	0.693025	0.53883	0.517256	0.56992	0.444638	0.982441	1.06846	0.611934	0.953132	0.857384	0.844179	0.906164	0.703053	0.496453	1.13174	0.791434	0.784909	0.837875
Transcriptomics_BD_LOC643433	0.665292	0.451853	0.462201	0.5396	0.366455	0.852876	1.35982	0.538848	0.746363	1.11089	0.941938	1.06386	0.580981	0.491815	0.458635	0.519288	0.550395	0.511034
Transcriptomics_BD_LOC646688	0.666329	0.443156	0.440467	0.484455	0.302721	0.736753	1.16565	0.59045	0.9941	0.864363	0.999575	0.781432	0.585533	0.423898	0.566989	0.601956	0.503898	0.52984
Transcriptomics_BD_LOC647276	0.587859	0.462038	0.512603	0.589813	0.327594	0.78602	1.1002	0.765443	0.915286	0.924771	0.893087	0.953574	0.66293	0.509354	0.755751	0.789082	0.677251	0.729615
Transcriptomics_BD_LOC648249	0.548401	0.376097	0.380699	0.485389	0.249521	0.815874	1.14442	0.534373	0.861587	0.769189	0.978237	0.885748	0.453944	0.427934	0.444425	0.694828	0.468848	0.586418
Transcriptomics_BD_LOC648771	0.554771	0.411398	0.420433	0.555155	0.243852	0.785323	1.22553	0.609839	0.735515	0.802059	0.925558	0.855879	0.4203	0.454068	0.530632	0.612367	0.492387	0.487474
Transcriptomics_BD_LOC648980	0.511393	0.646479	0.644467	0.618064	0.524884	0.999069	1.16178	0.738308	0.537744	0.938031	0.78431	0.683465	0.436262	0.759747	0.56439	0.528589	0.662145	0.415525
Transcriptomics_BD_LOC649447	0.45347	0.484814	0.430324	0.50605	0.379164	0.804556	1.26682	0.526448	0.942849	0.973957	0.967254	1.09759	0.501134	0.445711	0.469205	0.546711	0.504386	0.509659
Transcriptomics_BD_LOC651149	0.611999	0.309809	0.313602	0.543341	0.256451	0.611484	0.996794	0.65102	0.729172	0.911148	0.915241	1.011	0.297649	0.376436	0.545807	0.64582	0.402356	0.475952
Transcriptomics_BD_LOC651575	0.633236	0.4679	0.721314	0.607682	0.381118	0.841343	1.20259	0.716992	0.795037	0.909515	1.3705	0.93008	0.812952	0.632298	0.640704	0.725428	0.625716	0.621528
Transcriptomics_BD_LOC653479	0.6793	0.501069	0.710732	0.686151	0.539726	0.752661	1.23427	0.907033	0.752464	0.936591	0.903746	0.913109	0.831545	0.479395	0.661603	0.687409	0.645015	0.768704
Transcriptomics_BD_LOC728126	0.453059	0.375474	0.39251	0.4901	0.254434	0.94307	1.4166	0.542508	0.980053	0.957136	0.938075	0.894246	0.959085	0.50712	0.501746	0.626216	0.516017	0.685529
Transcriptomics_BD_LOC728453	0.589052	0.48774	0.486943	0.514108	0.36653	1.09938	1.02999	0.524432	0.822078	0.977932	0.696091	0.944911	0.611102	0.519877	0.620617	0.73066	0.599476	0.641704
Transcriptomics_BD_LOC728554	0.545822	0.433761	0.404447	0.481787	0.29106	0.833992	1.10574	0.676366	0.603252	0.839412	0.710946	0.711939	0.90323	0.558598	0.609018	0.626327	0.476652	0.577145
Transcriptomics_BD_LOC728643	0.555725	0.447922	0.379563	0.583369	0.29328	0.549129	1.00879	0.795353	0.634848	0.947033	1.60268	1.15178	0.419164	0.663587	0.961361	0.542496	0.297944	0.446805
Transcriptomics_BD_LOC729279	0.547218	0.496454	0.359364	0.473679	0.33797	0.905553	1.02238	0.430349	0.750814	0.999258	1.15342	0.951961	0.462608	0.446338	0.417039	0.593573	0.514435	0.480828
Transcriptomics_BD_LOC729423	0.470879	0.543547	0.664139	0.447821	0.571694	0.782175	1.39579	0.736746	0.564351	0.937628	0.869804	0.982106	0.804087	0.502723	0.645478	0.490332	0.614953	0.55167
Transcriptomics_BD_LOC729500	0.532278	0.339362	0.415816	0.525075	0.279277	0.786558	1.04936	0.521647	0.806701	0.802602	0.914146	0.83056	0.380825	0.456233	0.433499	0.471459	0.40675	0.444917
Transcriptomics_BD_LOC729742	0.63801	0.41411	0.388491	0.45516	0.367056	0.745522	0.985341	0.520713	0.845836	0.659722	0.915659	0.886467	0.27648	0.405193	0.449161	0.502982	0.454633	0.485068
Transcriptomics_BD_LPAR5	0.727519	0.670742	0.765925	0.68095	0.651585	0.692321	0.849058	0.649027	0.581231	0.748955	0.624884	0.586666	0.715213	0.702977	0.614201	0.567862	0.471744	0.440643
Transcriptomics_BD_MAGED1	0.451592	0.2854	0.462879	0.449667	0.371923	0.878969	0.837251	0.561129	0.558276	0.806094	0.59628	0.590038	0.797451	0.449913	0.365909	0.414213	0.371114	0.358892
Transcriptomics_BD_MCCC1	0.6782	0.806855	0.843098	0.745887	0.747207	0.767496	1.09653	1.07796	1.08508	0.982569	0.937095	0.878916	0.797174	0.876153	0.727629	0.629023	0.608305	0.564537
Transcriptomics_BD_MGC39900	0.670409	0.492128	0.448261	0.426038	0.47997	0.70566	0.668504	0.529588	0.742501	0.747703	0.639424	0.596787	0.479082	0.440064	0.494535	0.608075	0.42896	0.434363
Transcriptomics_BD_MTAP	0.798127	0.784852	0.601855	0.77238	0.575213	0.876882	0.96956	0.741892	0.657032	0.824622	0.659631	0.644085	1.09934	0.872183	0.688971	0.774715	0.741967	0.662793
Transcriptomics_BD_MYL4	0.558335	0.510249	0.701426	0.535314	0.470955	0.721394	1.14232	0.582841	0.90186	0.861277	0.769365	0.770393	0.61371	0.990555	0.961012	0.405321	0.663148	0.487783
Transcriptomics_BD_NAT10	0.418172	0.557658	0.606668	0.787586	0.375819	0.804435	1.01392	0.625361	0.521048	0.813672	0.75924	0.890272	0.62526	0.589677	0.650456	0.622782	0.497275	0.467169
Transcriptomics_BD_OASL	6.98096	9.00576	3.55213	13.3664	3.00029	4.9251	7.06122	3.43845	1.66516	11.8051	4.31708	5.07072	8.51537	8.43971	7.61106	15.2238	7.98457	5.98769
Transcriptomics_BD_ORC5L	0.744025	0.675377	0.564578	0.748152	0.464993	0.80958	0.870015	0.684486	0.587498	0.845533	0.872505	0.743577	0.963114	0.800317	0.925625	1.16049	0.707883	0.660522
Transcriptomics_BD_P2RY10	0.810671	0.466008	0.393577	0.308195	0.337425	0.581227	0.638757	0.487879	0.430844	0.631209	0.496203	0.429191	0.745522	0.577747	0.600446	0.441844	0.377916	0.358613
Transcriptomics_BD_PDE4D	0.462416	0.311411	0.559607	0.675545	0.424671	0.723919	0.974309	0.63716	0.559996	0.728254	0.679984	0.618283	1.32066	0.471916	0.647283	0.563639	0.576458	0.49168
Transcriptomics_BD_PDGFRB	0.450131	0.399598	0.427955	0.396866	0.23643	0.897155	0.856364	0.342129	0.499367	0.657652	0.655458	0.500241	0.488769	0.356401	0.424797	0.782991	0.277421	0.346337
Transcriptomics_BD_PDK3	0.649042	0.645585	0.667726	0.778184	0.598292	0.847842	1.06305	0.662485	0.716725	1.14463	0.866446	0.89788	0.633765	0.686013	0.728822	0.694679	0.720583	0.699694
Transcriptomics_BD_PER3	0.696442	0.742331	0.908043	0.799337	0.780249	0.913794	0.827915	0.799118	0.791578	0.848387	0.775144	0.835353	0.836136	0.794012	0.837304	0.91089	0.775132	0.707761
Transcriptomics_BD_PHF20	0.50138	0.470344	0.664882	0.504444	0.312495	0.88233	1.59525	0.651244	0.715339	0.840007	0.766435	0.81077	0.941638	0.698063	0.759971	0.681245	0.540185	0.646346
Transcriptomics_BD_PLTP	0.685182	0.669157	0.616475	0.652371	0.457801	0.857834	0.964012	0.627945	0.749948	0.951394	0.733174	1.18739	0.465653	0.747817	0.715879	0.995885	0.600964	0.469569
Transcriptomics_BD_PLXDC2	0.868126	0.706962	0.813604	0.747706	0.702263	0.887545	0.959239	0.917706	0.859717	0.9471	1.03978	0.852389	0.980716	0.801722	0.881467	0.820729	0.831572	0.893869
Transcriptomics_BD_PPP2R2B	0.467461	0.339226	0.512109	0.406421	0.307177	0.879255	0.799693	0.482104	0.50305	0.642319	0.615744	0.484196	1.13086	0.516524	0.603092	0.815368	0.386663	0.372085
Transcriptomics_BD_PRIM1	0.5549	0.355541	0.590418	0.557878	0.487625	0.841717	0.977491	0.629256	0.682514	0.858407	0.6111	0.620302	0.908003	0.564683	0.709138	0.445906	0.546808	0.557123
Transcriptomics_BD_PRIM1	0.499168	0.416677	0.520639	0.532397	0.409659	0.90395	1.03891	0.653968	0.83858	0.796618	0.673354	0.602178	0.607723	0.516488	0.578635	0.495195	0.542245	0.466207
Transcriptomics_BD_PRKCH	0.339579	0.287897	0.449438	0.389666	0.183335	0.661533	0.954282	0.535334	0.42646	0.71464	0.668593	0.462236	0.52954	0.298621	0.336841	0.492647	0.324359	0.357597
Transcriptomics_BD_PRKX	0.411457	0.340045	0.506212	0.3962	0.273763	0.838277	0.881511	0.449712	0.441104	0.79021	0.682341	0.50845	1.28724	0.494658	0.460144	0.482928	0.48353	0.449023
Transcriptomics_BD_PRPS1	0.603615	0.359446	0.408498	0.455079	0.320016	0.799377	0.948546	0.532336	0.595175	0.787297	0.713781	0.514194	1.5588	0.620837	0.691242	0.585787	0.573242	0.521675
Transcriptomics_BD_PSPH	0.557485	0.411324	0.485907	0.637148	0.4114	0.744952	1.45113	0.67903	0.742268	0.966834	0.882969	0.726337	0.888743	0.520012	0.477529	0.681469	0.527225	0.553431
Transcriptomics_BD_PTPN4	0.356107	0.290354	0.439646	0.389455	0.25872	0.811282	0.920169	0.436834	0.531269	0.618353	0.574668	0.41342	0.672176	0.330255	0.553073	0.394833	0.313396	0.338949
Transcriptomics_BD_RBAK	0.701044	0.673911	0.743049	0.637059	0.607151	0.892379	0.992403	0.793011	0.709724	0.928999	0.77128	0.64393	0.823232	0.80475	0.980174	0.895198	0.700306	0.610339
Transcriptomics_BD_RBM4B	0.460721	0.45752	0.607069	0.571013	0.277758	0.663675	0.836355	0.51676	0.395839	0.640693	0.764404	0.588554	0.534647	0.646228	0.672126	0.745003	0.539974	0.602748
Transcriptomics_BD_RGS10	0.577029	0.422704	0.421638	0.577589	0.461748	0.728786	0.782354	0.634735	0.714087	0.60962	0.679808	0.666674	0.196664	0.415248	0.444242	0.413386	0.496598	0.43016
Transcriptomics_BD_RHBDL3	0.485407	0.494354	0.805282	0.60991	0.484526	0.793084	1.08246	0.768465	0.481813	0.913706	0.590261	0.620941	0.466359	0.480128	0.477071	0.388155	0.694079	0.365468
Transcriptomics_BD_RNF125	0.474028	0.374467	0.804674	0.531196	0.438475	0.664324	1.04416	0.855691	0.444473	0.708448	0.708512	0.623581	0.74887	0.611192	0.795071	0.693913	0.589292	0.700404
Transcriptomics_BD_RPL10A	0.643358	0.482642	0.493657	0.599394	0.361078	0.870422	1.13547	0.535659	0.876644	0.845578	0.862336	0.865321	0.512499	0.489162	0.686161	0.693129	0.619481	0.540653
Transcriptomics_BD_RPL12	0.510269	0.43601	0.416687	0.515503	0.360602	0.729251	1.22572	0.538429	0.968147	0.724881	0.894104	0.743225	0.311486	0.480499	0.543418	0.584021	0.457519	0.494913
Transcriptomics_BD_RPL22	0.359604	0.182886	0.419823	0.36821	0.172226	0.943505	1.10677	0.510403	0.539909	0.882578	0.700491	0.671294	0.715562	0.360648	0.409388	0.434739	0.396151	0.384876
Transcriptomics_BD_RPL3	0.594156	0.360133	0.325073	0.56102	0.2763	0.971698	1.0454	0.570959	0.822205	0.88595	0.891989	0.816782	0.702918	0.441696	0.463275	0.566469	0.492998	0.605875
Transcriptomics_BD_RPL6	0.516205	0.484617	0.490497	0.47681	0.321597	0.874799	0.964468	0.697486	0.806118	1.01619	0.884681	0.823186	0.719964	0.474244	0.616524	0.7064	0.561378	0.673769
Transcriptomics_BD_RPS14	0.730317	0.633199	0.534358	0.654432	0.416967	0.874758	1.19252	0.661855	0.878699	0.951564	0.975666	0.922476	0.683159	0.549173	0.914134	0.983834	0.785704	0.832583
Transcriptomics_BD_RPS14	0.57655	0.317166	0.407614	0.486385	0.269536	0.875768	1.10777	0.448066	0.730092	1.06597	0.897725	0.91483	0.46817	0.417838	0.313709	0.497424	0.45605	0.525531
Transcriptomics_BD_RPS4X	0.582218	0.378387	0.413034	0.439018	0.270566	0.793277	1.07227	0.557316	0.873875	0.902596	0.772159	0.713373	0.532168	0.367913	0.487043	0.600097	0.468069	0.568646
Transcriptomics_BD_RPS5	0.649165	0.475396	0.349646	0.575675	0.278024	0.83246	1.11469	0.444564	1.01707	0.728478	0.940067	0.988181	0.404153	0.424025	0.486285	0.710132	0.498439	0.671775
Transcriptomics_BD_RPS6	0.650704	0.434463	0.534163	0.562896	0.379345	0.883323	1.06987	0.583197	0.981494	0.889272	0.925251	0.859597	0.68912	0.527757	0.683401	0.580864	0.594705	0.72276
Transcriptomics_BD_SAMD3	0.675049	0.552068	0.506292	0.5726	0.543514	0.933737	0.959503	0.579169	0.701278	0.750474	0.744646	0.691621	0.645063	0.771279	0.939101	0.945614	0.559348	0.548868
Transcriptomics_BD_SCG5	0.69281	0.60053	0.636663	0.695946	0.737417	0.730557	0.942759	0.776157	0.692164	0.934103	0.726593	0.661949	0.744124	0.612551	0.614379	0.655141	0.686174	0.50012
Transcriptomics_BD_SERGEF	0.490123	0.64743	0.597386	0.582813	0.397762	0.909132	1.1422	0.704506	0.578947	0.879538	0.931967	0.640039	0.580947	0.684333	0.671257	0.717963	0.640042	0.5404
Transcriptomics_BD_SIGLEC10	0.773131	0.681002	0.700575	0.709824	0.553789	0.790926	1.02802	0.713324	0.708574	0.840132	0.632663	0.665151	0.521325	0.77509	0.60333	0.514301	0.591628	0.518376
Transcriptomics_BD_SIP1	0.80456	0.574698	0.583725	0.595928	0.607366	0.740547	1.01639	0.835812	0.878419	0.898591	0.993131	0.824262	1.10728	0.818419	0.919595	0.865185	0.655115	0.755868
Transcriptomics_BD_SIRPG	0.34116	0.619032	0.357347	0.47939	0.305389	0.739021	0.846853	0.536909	0.518415	0.76803	0.743858	0.809718	0.231419	0.380434	0.319776	0.419108	0.285917	0.313902
Transcriptomics_BD_SIVA1	0.512774	0.436466	0.492821	0.500759	0.323901	0.928932	0.940353	0.45501	0.801272	0.83268	1.05778	0.887099	0.461445	0.529304	0.44996	0.722189	0.526597	0.570339
Transcriptomics_BD_SLA2	0.55857	0.683419	0.522281	0.65885	0.401721	0.877672	1.20501	0.611637	0.652506	0.834217	1.08567	0.662418	0.41898	0.445977	0.501508	0.638766	0.432971	0.553123
Transcriptomics_BD_SLC1A4	0.673469	0.83545	0.692617	0.58475	0.498747	0.884145	1.01694	0.563765	0.635944	0.931843	0.7807	0.710959	0.746797	0.699966	0.606766	1.13791	0.602283	0.482584
Transcriptomics_BD_SLC25A26	0.790523	0.572668	0.651	0.783939	0.454944	0.72564	1.01483	0.944922	0.650019	0.74512	0.84164	0.693	0.731864	0.893442	1.21973	0.804026	0.73087	0.648006
Transcriptomics_BD_SLC25A4	0.446079	0.352564	0.410442	0.550619	0.302855	0.923664	0.997571	0.636803	0.922578	0.765965	0.872338	0.736463	0.588388	0.547863	0.528001	0.699135	0.591391	0.494484
Transcriptomics_BD_SLC25A42	0.382241	0.319527	0.628969	0.429874	0.29001	0.832175	1.09344	0.448233	0.389754	0.771218	0.577045	0.619996	0.319965	0.461263	0.428	0.43144	0.341045	0.389444
Transcriptomics_BD_SMOX	0.542427	0.650873	0.787507	0.606928	0.494114	0.790277	0.992233	0.76877	0.803205	0.854072	1.04061	0.805787	0.501471	0.975369	0.746807	0.822406	0.690016	0.624684
Transcriptomics_BD_SNHG11	0.55636	0.492336	0.552484	0.57995	0.461551	0.83552	1.07367	0.79291	0.527133	1.08082	0.82356	0.468967	0.783395	0.49607	0.471488	0.58795	0.617956	0.647381
Transcriptomics_BD_SNORD99	0.778649	0.682666	0.745514	0.798157	0.865144	0.880662	0.804161	0.766709	0.81611	0.853214	0.745547	0.770751	0.932541	1.04133	1.042	0.837574	0.744813	0.665519
Transcriptomics_BD_SNX26	0.523975	0.699929	0.79875	0.615068	0.571391	0.901883	0.909183	0.676566	0.596983	0.897633	0.687034	0.68156	0.717665	0.770697	0.764568	0.861859	0.831513	0.605332
Transcriptomics_BD_SNX5	0.672059	0.625179	0.741194	0.67521	0.445277	0.825494	1.05165	0.77363	0.766176	1.00205	0.819405	0.631926	1.26916	0.934939	0.827995	0.917279	0.730103	0.687965
Transcriptomics_BD_SRGAP3	0.744849	0.623036	0.699811	0.544173	0.642928	0.76796	0.952563	0.800158	0.540081	0.941541	0.783464	0.666411	0.546152	0.762943	0.787392	0.542123	0.597632	0.545462
Transcriptomics_BD_SRPK2	0.544481	0.231758	0.378461	0.319388	0.287647	0.619009	0.669313	0.532459	0.38182	0.657194	0.560711	0.348308	0.653862	0.39046	0.50591	0.464293	0.345316	0.332598
Transcriptomics_BD_THY1	0.933756	0.800999	0.722403	0.85904	0.815194	0.867545	0.883383	0.948383	0.880788	0.892394	1.07857	0.850334	0.911204	0.782266	0.897517	0.864792	0.681019	0.86095
Transcriptomics_BD_TMEM150A	0.649612	0.564568	0.804589	0.815413	0.519022	0.891635	1.06404	0.710647	0.728625	1.03064	0.901584	1.0294	0.842764	0.698164	0.721739	0.683157	0.583483	0.594855
Transcriptomics_BD_TMEM99	0.518845	0.510864	0.612585	0.544881	0.467991	0.740666	0.905685	0.712001	0.944366	0.907043	0.911097	0.73685	0.472335	0.61227	0.536693	0.611929	0.496808	0.527033
Transcriptomics_BD_TP53I13	0.340341	0.390311	0.736366	0.345106	0.264981	0.784024	0.940984	0.484307	0.435852	0.8027	0.5606	0.511612	0.387574	0.468289	0.373362	0.361961	0.419711	0.35007
Transcriptomics_BD_TRAP1	0.656385	0.794216	0.794688	0.812203	0.818689	0.975005	1.55043	0.844376	1.33328	1.03875	1.06808	1.07472	0.518719	1.00436	0.790407	0.73812	1.15069	0.956825
Transcriptomics_BD_TSC22D1	0.698728	0.324973	0.550595	0.607624	0.272331	0.490285	0.982842	0.53774	0.584477	0.690452	0.825558	0.762106	0.469335	0.762645	1.18215	0.528201	0.548444	0.421962
Transcriptomics_BD_TSPAN2	0.701159	0.675839	0.627653	0.729384	0.671378	0.753984	0.988698	0.539053	0.889173	0.773118	0.772767	0.815417	0.787986	0.784667	0.954957	0.784699	0.732651	0.82059
Transcriptomics_BD_TSPYL2	0.650868	0.749388	0.830699	0.824768	0.612705	0.87309	0.974135	1.03702	0.726857	0.953817	0.94252	1.00891	0.834267	0.888996	0.782178	0.622897	0.534417	0.590597
Transcriptomics_BD_TTC5	0.496749	0.563089	0.534934	0.67063	0.352939	0.856649	1.29951	0.662606	0.662519	0.837832	0.939435	0.724543	0.626181	0.659625	0.528747	0.954955	0.619486	0.601706
Transcriptomics_BD_URG4	0.561997	0.373124	0.53395	0.530274	0.306607	0.769985	1.03558	0.570559	0.451334	0.755158	0.754558	0.647178	0.638072	0.513244	0.522433	0.462781	0.495643	0.443832
Transcriptomics_BD_XPO4	0.60428	0.605738	0.651036	0.566937	0.532582	0.880253	0.993321	0.814675	0.686875	0.992078	0.721594	0.661296	0.938658	0.776357	0.709991	0.705194	0.677447	0.667716
Transcriptomics_BD_YPEL4	0.568955	0.617507	0.71015	0.600763	0.566609	0.870414	0.919287	0.613997	0.656353	0.791573	0.800121	0.666947	0.528597	0.704263	0.640966	0.495245	0.660758	0.418286
Transcriptomics_BD_ZBTB20	0.376741	0.365354	0.738117	0.466714	0.336654	0.838663	1.08166	0.522649	0.407715	0.823213	0.577023	0.656896	0.672383	0.579837	0.633234	0.575842	0.457628	0.418347
Transcriptomics_BD_ZBTB39	0.871132	0.802672	0.724672	0.75896	0.662475	0.76575	0.907092	0.661329	0.797967	0.960321	0.805229	0.803217	0.785263	0.928804	0.781495	0.75489	0.62848	0.582503
Transcriptomics_BD_ZFP3	0.759939	0.710817	0.763175	0.583235	0.63042	0.790648	0.936426	0.843496	0.728578	0.968031	0.836552	0.690586	1.31518	0.806503	0.741412	0.777675	0.733601	0.519962
Transcriptomics_BD_ZNF319	0.582744	0.547389	0.634839	0.610017	0.476837	0.724454	0.943176	0.495864	0.499508	0.90028	0.574794	0.559239	0.507817	0.46127	0.645607	0.743025	0.556407	0.399632
Transcriptomics_BD_ZNF33B	0.55205	0.552994	0.625529	0.580044	0.520355	0.769403	0.81243	0.640124	0.415041	0.789159	0.634478	0.476463	0.729541	0.750636	0.84205	0.634248	0.545568	0.533343
Transcriptomics_BD_ZNF503	1.42415	1.43057	2.45919	1.49386	1.36089	1.78634	2.70506	3.5593	2.75585	2.82221	3.25676	2.546	1.40431	1.88492	1.53114	2.17734	1.79139	2.83498
